# Supplementary material for: Effects of Birthweight of Piglets in a Multi-Suckling System on Mortality, Growth Rate, Catch-Up Growth, Feed Intake and Behaviour
Source: Animals (Basel). 2023 Jan 14;13(2):297. doi: 10.3390/ani13020297 (PMC9855195; doi:10.3390/ani13020297)
Supplement: Supplementary file 1 [file animals-13-00297-s001.zip]

Archive with 1 entries (1 files):
- animals-2123208-supplementary.pdf
